# Supplementary material for: Computational analysis of bacterial RNA-Seq data
Source: Nucleic Acids Res. 2013 May 28;41(14):e140. doi: 10.1093/nar/gkt444 (PMC3737546; doi:10.1093/nar/gkt444)
Supplement: Supplementary Data [file supp_gkt444_nar-00089-met-k-2013-File011.xlsx]

## Sheet: Table S1
Table S1: Escherichia coli strains and plasmids.
Strain/Plasmid	Background	Genotype	Reference
MG1655	N/A	Wild-type E. coli	N/A
CS104	CS100	Δlac X74, ΔsgrS	Wadler, C.S. and C.K. Vanderpool, Characterization of homologs of the small RNA SgrS reveals diversity in function. Nucleic Acids Research, 2009. 37(16): p. 5477-5485.
pHDB3	N/A	pBR322 derivative, vector control, AmpR	Vanderpool, C.K. and S. Gottesman, Involvement of a novel transcriptional activator and small RNA in post-transcriptional regulation of the glucose phosphoenolpyruvate phosphotransferase system. Molecular Microbiology, 2004. 54(4): p. 1076-1089.
pLCV1	pHDB3	PLlacO-sgrSK12	Kimata, K., Y. Tanaka, T. Inada, and H. Aiba, Expression of the glucose transporter gene, ptsG, is regulated at the mRNA degradation step in response to glycolytic flux in Escherichia coli. The EMBO Journal, 2001. 20: p. 3587-3595.

## Sheet: Table S2
Table S2: Probes and primers used in N. gonorrhoeae F62 experiments.
Experiment	Gene	Probe/Primer Sequence
Primer Extension	NGO0732	CGATTTCGGCATCTATTTTT
Primer Extension	NGO0926	TTGACCGGTACGATCTTGCAAAG
Primer Extension	NGO1577	CATTAGATTTGTACAGCAGATAC
Primer Extension	NGO1628	GATTGTGCAACTTTATACCAACC
Primer Extension	NGO1676	GTATCTGTTCTACTTTCAATTTT
Primer Extension	NGO1680	TTGCCGGACATCGGGCGTTTACC
Primer Extension	NGO1762	TTACGCCCAGTTGTTCAGCAAT
Primer Extension	NGO1812	ATCGGCCATTGCCGCAACAGGAA
Primer Extension	NGO1858	GTGCCAACGTTTACGTGCGGTTT
Primer Extension	NGO2134	CAAATGGTTCATTCTCTTTTACG
qRT-PCR	NGO0616	GACACTCGCCCTACGCAATC
		AAGGTTTCGCCGTCTTGGAT
qRT-PCR	NGO0745	CAACCGCCTGATCGAAGAAA
		GCCACTTTTGCCGATTCAAA
qRT-PCR	NGO1734	CACCCCGAAATCGTTTGAAG
		CAGCTCGTTGCCTTCCTGAT
qRT-PCR	NGO1450	GACAATCTGAATCCGCAGGAA
		TCCTTCGCCCAAAGGTAAAAA
qRT-PCR	NGO1426	ATTGCGGGTTTTTGTCAACG
		CGGATCGACCAAAAAGACCA
qRT-PCR	NGO1948	ATGGAACGGGGAGAATTGGT
		GCAGCAAAAGCTCCGCATAC
qRT-PCR	NGO0183	CGTTTTGATATTCGGCACC
		TCTTTGCCGTCTGTGCCTTC
qRT-PCR	NGO0058	TATCCTGACCCGCCTTGAAA
		TCGTAACGCTCGTCCACTTC
qRT-PCR	NGO0777	TCGAAGCGATTGCTCAAGAA
		ACGGTGTCGGCCTTGTTTCAG
RT-PCR	NGO0568-0569	CCTGTCCAACCACTTTCTCG
		TAACCTTCACGCCCGTTG
RT-PCR	NGO0664-0665	TGGGATTGGGTATGGAAATC
		TCTGCCAGTAGGTTTTGCG
RT-PCR	NGO0883-0884	CGCTTTCACCGTGTAATCTGT
		ACCTGTTGGATTTCGTGAATAG
RT-PCR	NGO1282-1283	TCTTTATCCGATTTACAATTTTTCC
		TTATAAGGCAACGGAGCAAA
RT-PCR	ppnk-NGO0391	CCTCCTCCCCATCATCAAC
		GACTAATTGCTCGCCCCAGT
RT-PCR	NGO0635-0636	GTCAAAACCCCGTTTACCT
		ATTTCAAACTTCCTTTATCACGA
RT-PCR	NGO0936-0937	ACGCTTTTCCTGTCTGTTGG
		CCGGTACGGGTATCGATTT
RT-PCR	NGO1873-1874	AAAATGCGGAACATTTGTTATC
		GGAATCGTTCCCTTTGAGC

## Sheet: Table S3
Table S3: Oligonucleotides used in RACE.
Oligo	Sequence
O-DB236	GAUAUGCGCGAAUUCCUGUAGAACGAACACUAGAAGAAA
O-DBRT237	GCTCAGCTGGTCAACTTTAG
O-DB238	TAGCAGCCTGAACGTCGGAA
O-DBseq240	ttaCTTGCGGTATTTAGTAGCC
O-DBRT245	AACTTCTAATTTTTCCAGCA
O-DB246	CGTCAGCGATCAGCATTTCG
O-DBseq248	TCGTCGAGGGATTTACCTTG
O-DBRT257	CGCCGCTCTCTTTGTCGATT
O-DB258	GGCAACGGATCACAGAACCC
O-DBseq260	TTAATGTGATCGTATTCTTT
O-DBRT261	TCCTTATTTGCAGTGGTGAC
O-DB262	TCGTCTTTGGCGGTAATGAT
O-DBseq264	TTTCTTCTTAATGACGTCGT
O-DBRT269	GGTGTGGTGGATTTCCATGG
O-DB270	GCAGTACGGTTTTCTTGTCT
O-DBseq272	GGAGCCGAAGTCACGTTCGA
O-DBRT253	GGAGTAATGAAACCGAATCC
O-DB254	AGCAAGAGTTTTAAAACCAT
O-DBseq256	GAGCGATTACGTTTGCAGCA
O-DBRT265	AATCCTGGTCAATGGCGCAA
O-DB266	CCGCGTTCTGCCGCGATGGC
O-DBseq268	GAATCGCTTTCGCGGTACGT
O-DB282	ATGCGCGAATTCCTGTAGAA

## Sheet: Table S4
Table S4: qPCR primers.
Gene	Primer Name	Primer Sequence
ibpA	MBP75F	GTTGAACTGGTAGACGAAAACCATTACCGC
ibpA	MBP75R	CACCTTTCACCACCAGCAGATTATCCTG
sucC	MBP76F	CGACCGATATCGCTAAAGAGCTGTATCTC
sucC	MBP76R	GTTTCTTCCGCCACTTTTTCGATTTCCACG
nupG	MBP77F	GATATCGTTACTGACTTCCCGCCAATCCG
nupG	MBP77R	CAGAGTCAGGGTAAACAGAACCAGAATGGC
ydjN	MBP70F	CTGCTGCAAATGATCGTTATGCCGTTAGTC
ydjN	MBP70R	CGTGGTAAACAAAAGCGTACCGATGGTC
gatZ	MBP78F	GTGCTGATTGAAGCAACGTCAAACCAGG
gatZ	MBP78R	CAGATGATCGCCGCCGAGAATAATGC
ydbK	MBP79F	CATTGGCACCTGTGAAGAAGTGGTTGATG
ydbK	MBP79R	GGCAGAGCTTGCAGTAAATGTTTAGCGG
sthA	MBP80F	GACTCAATTCTCAGCATGCACCACGAAC
sthA	MBP80R	CTACGCCACTGTTCCAGAAGTGATAGGAG
raiA	MBP81F	CAGACCGTCTCGCCAAACTGGAAAAATG
raiA	MBP81R	GCCGTTAGGTGTATTGATTGTGGCGTC
rbsD	MBP82F	CCCAAAAGTACAACGCGTATCGATATGGC
rbsD	MBP82R	GTGAGTGAGCAACGTTTCGTGGAGTTG
nuoE	MBP83F	GGTGTGGCAACGTTCTACAGTCAGATCTTC
nuoE	MBP83R	GTTTGATGTTCAGCTTTTTCTCGAGCGCC
rrsA	O-YS193	AGGCCTTCGGGTTGTAAAGT
rrsA	O-YS194	ATTCCGATTAACGCTTGCAC

## Sheet: Table S5
Table S5: Oligonucleotides used for reverse transcription.
Name	Intergenic regions of interest	Sequence (5'-3')
O-YS268	araC-yabI	CAA GCA GCC AAT AAT CCC TGC C
O-YS272	ispU-cdsA	GCA TCA GCG CCA ACA ATA AC
O-YS275	cdsA-rseP	CCA ACG GGA TCA GGG CGA T
O-YS279	rseP-bamA	GCG AAC ATC CTC AAA GTT GC
O-YS282	bamA-hlp	GCG TGT TAG AAA CAC CGG
O-YS285	hlp-lpxD	CTT CAC TAC CAG TGC GGC AC
O-YS288	lpxD-fabZ	TGG CCC TGG AAG AAT GGC
O-YS291	fabZ-lpxA	CAG ATC CTG GTT AAC TTC GC
O-YS297	lpxB-rnhB	CCA GAC TCC AGC TCA ACG C
O-YS300	rnhB-dnaE	TAA TCC CTG CGC CAT GTC CC
O-YS303	lolC-lolD	GCT CAT TGG CTG ACC ATT
O-YS306	lolD-lolE	GGC TGA TCC ACC GCC TCG AT
O-YS309	lolE-nagK	GCA TTC CCG GAA TAC CGA TGC CGA
O-YS312	nagK-cobB	ACA GGC CAT CTG CGG CGC G
O-YS315	ychI-purU	CCG CCA GCA GGG TGG AAT CAT T
O-YS318	mokB-hokB	ACC TGG ACG TGC AGG CCA TG
O-YS321	nfo-yeil	ATC GAT CAG CGA CAC GCG ACC
O-YS324	ftsB-ispD	CGG CTA TCG CCA GGA CTT
O-YS327	ispD-ispF	AGC AGC TCG CGG CTA TCG G
O-YS330	ispF-truD	GCC CAG CGA AGC TGA CTT CAC
O-YS333	truD-surE	CAA GAT AGA CGC AAT CGG TCG G
O-YS336	surE-pcm	CCA TAT ATG GCT GCG AAA TTG TCT G
O-YS339	yqgB-speA	AGA TCG ACG CGA GCT TCC GG
O-YS342	speA-speB	ACG CCA GTA ATC ACC CAG TCT GC
O-YS345	murA-ibaG	CAC CCA GCT GGC TTA GCA GC
O-YS348	ubiD-fre	CGG CGT CGA AGC CAT TGA GA
O-YS353	lpxA-lpxB	CGC TTT GTC AGA TCG GCA CGA ATA TGC

## Sheet: Table S6
Table S6: Oligonucleotides used for PCR amplification following reverse amplication.
Name	Intergenic regions of interest	Sequence (5'-3')
O-YS266	araC-yabI	GGT CGC AAT GTT GGT TTT GAC GAT C
O-YS267	araC-yabI	ATC AGC ACC GTA CCG GGT A
O-YS269	ispU-cdsA	GGGAGCATCGCATTAGTAACTTTTTGCT
O-YS270	ispU-cdsA	CAT ACT CGC TGC GAA CGA GTG GT
O-YS273	cdsA-rseP	TCA GTG CTC GGC GAT CTG ACC GAG
O-YS274	cdsA-rseP	CCG AGC TTA TCA GTT CGC CGC CA
O-YS276	rseP-bamA (from rseP promoter)	GCCGTAGATGGTATCGAAACGCC
O-YS277	rseP-bamA	CAT CAT TAA CCG TGT CGC CTG T
O-YS278	rseP-bamA (from bamA promoter 2)	GGG CAT CTG CTG TTC CTT GCG
O-YS280	bamA-hlp	GAT CCA AGC AAT ATC CGT ATG TCT GCG G
O-YS281	bamA-hlp	CTA CCT GCT GGA ACA GGC TGC
O-YS283	hlp-lpxD	GAT GGC TCA GCG CCA GAC T
O-YS284	hlp-lpxD	GCC TGG CAC AAG CCT AAA TGC
O-YS286	lpxD-fabZ	AGG CAT TCC GCT GCA ACC CAA
O-YS287	lpxD-fabZ	CTG CGC GCA GAA AAC GAC CTT CTT C
O-YS289	fabZ-lpxA	GAC GAA GCG CGC TTC AAG CG
O-YS290	fabZ-lpxA	ATC GCG GCC AAT TTT AGT ATG ACC ATT CA
O-YS295	lpxB-rnhB	GCA GGA AGA GTG TGA GCC GC
O-YS296	lpxB-rnhB	TCT TCA TAG AGC GCC AGA CGG C
O-YS298	rnhB-dnaE	GCG ATA GCC GCG TAC CGG AA
O-YS299	rnhB-dnaE	CTT CAC CAG ACC ACA AAG GTT GGT
O-YS301	lolC-lolD	GAT GCC GAT AAT CGG CGT CCT GCT TGA T
O-YS302	lolC-lolD	CGC CCA GCA GGT GCA GCA AGG TAC
O-YS304	lolD-lolE	GAT GCG CGT AAC GCC GAC AGC ATC
O-YS305	lolD-lolE	ACG GTT GTT CAG TTC GCG TTC AAA GC
O-YS307	lolE-nagK	GTC ATC AGT TCC TCT CCA GCG ATA TCT A
O-YS308	lolE-nagK	AAC GTT GGT CAG CTT CAG CTA CCA G
O-YS310	nagK-cobB	CGT CAT TGG TGG TGG CTT ATC GAA
O-YS311	nagK-cobB	TAC CTG ATT CCG CAG AAA TTC CTG
O-YS313	ychI-purU	CCG AAG GTG GTA AAA CAG GTG CAA TAA TTG
O-YS314	ychI-purU	AGC GCC CGG TAC GGT GAT C
O-YS316	mokB-hokB	ACC TAG CAA TTC AGA TCT TAG CCT C
O-YS317	mokB-hokB	CAT GAG CGC AGC AAC CTC C
O-YS319	nfo-yeil	ACC GCC ATC ATA GCC TCG GTG AAG
O-YS320	nfo-yeil	CGA CCA TTA GCT AGC GTG GCG T
O-YS322	ftsB-ispD	GCC GAA ATT GAC GAT CTC AAT GGC G
O-YS323	ftsB-ispD	CAC GTT TCA CCC GGG GAT GC
O-YS325	ispD-ispF	AAT GAA GGC GCG ACT ATT ACC GAC G
O-YS326	ispD-ispF	TAT CCG GGA ACA GCT TGC CGA TAT C
O-YS328	ispF-truD	CCA CAA ATG CGC GTG TTT ATT GCC G
O-YS329	ispF-truD	CGC CAG TGC ATC CGC CAC
O-YS331	truD-surE	CGC AGA GCG ATG CTG CTG TAT
O-YS332	truD-surE	AAG GTA AAC GTG CGC AGG GAG GAT
O-YS334	surE-pcm	ATG TGA TGC TGG TCC GGG GAC
O-YS335	surE-pcm	CCC CTG ACC TAT CGG CAA AG
O-YS337	yqgB-speA	GGT TGC GCA GTT GGA GCG TC
O-YS338	yqgB-speA	CTA ATG TGG CCC AGC TCG TTA ACG TC
O-YS340	speA-speB	CGA TCC GAA AAC GCT GTT AAC CCA G
O-YS341	speA-speB	GCT GGA AGT TCA TCG GCA GGC GTA
O-YS343	murA-ibaG	GAG TTG TTT GAC GGC ATG AGT CGG
O-YS344	murA-ibaG	TCT CTA CCG GTT CTT CCG CCA GT
O-YS346	ubiD-fre	GGG GCT GGA TGC CAC GAA T
O-YS347	ubiD-fre	TCG CGC TCA TCC ATC ACT ACC ATC
O-YS351	lpxA-lpxB	GCT ATC CGC AAT GCG TAT AAG CTG ATT TAT CG
O-YS352	lpxA-lpxB	CCA TCA CCG CCA GTT CTT CCA

## Sheet: Table S7
Table S7: Summary of 75 RNA-seq experiments.
Columns 6 through 11 indicate, for each experiment, the length of sequencing reads, whether the experiment used a protocol that maintained strand specificity,
whether the experiment used size-selected RNA, the average Phred quality score of reads,
the average base-calling error probability of reads, and the number of reads sequenced in the experiment.
The final 15 columns indicate the performance of five tools (3 columns per tool) in aligning sequencing reads from an experiment to a genome.
												Rockhopper	Rockhopper	Rockhopper	Bowtie	Bowtie	Bowtie	SOAP2	SOAP2	SOAP2	Bowtie2	Bowtie2	Bowtie2	BWA	BWA	BWA
Genome	Class	Genome Size (Megabases)	Description	NCBI GEO Accession Number	Biological Replicate #	Length of Reads (nts)	Strand Specific	Size Selected	Avg Phred Quality Score of Reads	Avg Base-Calling Error Probability	# of Reads	# of Reads Aligned to Genome	% of Reads Aligned to Genome	Time Used to Align Reads to Genome (seconds)	# of Reads Aligned to Genome	% of Reads Aligned to Genome	Time Used to Align Reads to Genome (seconds)	# of Reads Aligned to Genome	% of Reads Aligned to Genome	Time Used to Align Reads to Genome (seconds)	# of Reads Aligned to Genome	% of Reads Aligned to Genome	Time Used to Align Reads to Genome (seconds)	# of Reads Aligned to Genome	% of Reads Aligned to Genome	Time Used to Align Reads to Genome (seconds)
Xenorhabdus nematophila ATCC 19061	Gammaproteobacteria	4.6	WT	GSM1101765	1	40	Y	Y	35	0.000316228	32617699	23750697	0.728154	2138.5	16273417	0.498914	1046.5	15491437	0.47494	2860	20210513	0.619618	1495	17267584	0.529393	5336.5
			rpoS-	GSM1101766	1	40	Y	Y	35	0.000316228	32966356	24755429	0.75093	2073.5	17393205	0.527605	1072.5	16594807	0.503386	2944.5	21477750	0.651505	1534	18404687	0.558287	5304
			WT (Illumina 1.5 protocol)	GSM1101767	1	40	Y	Y	36	0.000251189	29344874	9371183	0.319347	4504.5	6251983	0.213052	845	3922358	0.133664	2197	7803611	0.265928	1215.5	4818656	0.164208	2262
			rpoS- (Illumina 1.5 protocol)	GSM1101768	1	40	Y	Y	36	0.000251189	18123921	4110587	0.226805	3640	2645727	0.14598	494	1694649	0.0935034	1391	3391433	0.187125	767	2031950	0.112114	1267.5
Neisseria gonorrhoeae F62	Betaproteobacteria	2.2	WT	GSM1104431	1	36	Y		20	0.01	30995198	15342704	0.495003	1274	13584426	0.438275	799.5	12153488	0.392109	1839.5	13585864	0.438322	1189.5	12937097	0.41739	2470
			WT	GSM1104429	2	36	Y		37	0.000199526	45523838	32322583	0.710014	1865.5	26122248	0.573815	1274	25840257	0.56762	3263	28669799	0.629776	1508	25928449	0.569558	3594.5
			WT	GSM1104430	3	36	Y		37	0.000199526	43243501	31116963	0.719575	1800.5	24678062	0.570677	1202.5	24422743	0.564773	3100.5	27326392	0.631919	1599	24509541	0.56678	3451.5
			From infected epithelial cells		1	36	Y		30	0.001	25390202	1223115	0.0481727	689	1083305	0.0426663	520	1034512	0.0407445	1293.5	1097114	0.0432101	994.5	1086647	0.0427979	1261
			WT		1	40	Y	Y	26	0.00251189	42987824	30681113	0.713716	1378	29806485	0.69337	1274	28645549	0.666364	2925	29008463	0.674806	1592.5	29373650	0.683302	4166.5
Streptococcus pyogenes MGAS2221	Cocci	1.8	Exponential phase with Ribo Zero	GSM1101963	1	72	Y		33	0.000501187	7049947	5733267	0.813235	442	4699273	0.666569	286	4247850	0.602536	786.5	5661999	0.803126	403	4770856	0.676722	949
			Stationary phase with Ribo Zero	GSM1101965	1	72	Y		35	0.000316228	5714693	4786186	0.837523	357.5	3943512	0.690065	260	3664315	0.641209	643.5	4724377	0.826707	357.5	4052739	0.709179	767
			Exponential phase with terminator exonuclease treatment	GSM1101962	1	72	Y		34	0.000398107	4035741	3239673	0.802746	598	2632253	0.652235	175.5	2446039	0.606094	442	3194219	0.791483	299	2740122	0.678964	741
			Stationary phase with terminator exonuclease treatment	GSM1101964	1	72	Y		34	0.000398107	3354130	2590746	0.772405	474.5	2155870	0.642751	149.5	1950740	0.581593	370.5	2595233	0.773743	260	2193468	0.65396	409.5
Salmonella enterica subsp. enterica serovar Typhimurium str. LT2	Gammaproteobacteria	5	WT (15 minutes after αMG stress)	GSM1104438	1	75			34	0.000398107	20567192	20456542	0.99462	1625	20302222	0.987117	1092	20025381	0.973657	2743	20473998	0.995469	1339	20399683	0.991856	2424.5
			WT (30 minutes after αMG stress)	GSM1104439	1	75			34	0.000398107	28734142	28564444	0.994094	1878.5	28363918	0.987116	1521	28055406	0.976379	3672.5	28597091	0.99523	1755	28502701	0.991945	3373.5
			sgrS- (15 minutes after αMG stress)	GSM1104432	1	75			34	0.000398107	27177637	26950624	0.991647	2216.5	25277549	0.930086	1404	24979323	0.919113	3770	26946717	0.991503	1787.5	25499320	0.938246	3529.5
			sgrS- (30 minutes after αMG stress)	GSM1104433	1	75			34	0.000398107	20483214	20314670	0.991772	2106	18954113	0.925349	1066	18662334	0.911104	2554.5	20301879	0.991147	1449.5	19166574	0.935721	2496
			sgrT- (15 minutes after αMG stress)	GSM1104436	1	75			34	0.000398107	22247904	22124066	0.994434	1605.5	21928231	0.985631	1183	21635034	0.972453	2834	22140966	0.995193	1449.5	22048484	0.991036	2684.5
			sgrT- (30 minutes after αMG stress)	GSM1104437	1	75			34	0.000398107	24557720	24409714	0.993973	1846	24154411	0.983577	1300	23866267	0.971844	3237	24439660	0.995193	1560	24345192	0.991346	2736.5
			sgrS basepair mutant (15 minutes after αMG stress)	GSM1104434	1	75			34	0.000398107	25040451	24883649	0.993738	1781	24665064	0.985009	1332.5	24400526	0.974444	3165.5	24909279	0.994762	1573	24814465	0.990975	2795
			sgrS basepair mutant (30 minutes after αMG stress)	GSM1104435	1	75			34	0.000398107	26603964	26461848	0.994658	1846	26263134	0.987189	1410.5	25966850	0.976052	3412.5	26483805	0.995483	1625	26395185	0.992152	2983.5
Escherichia coli str. K-12 substr. MG1655	Gammaproteobacteria	4.6	sgrS- with vector (5 minutes after IPTG)	GSM1104375	1	100			33	0.000501187	28229039	27250747	0.965344	2866.5	27360765	0.969242	1664	24365263	0.863128	3893.5	27926901	0.989297	2203.5	26339464	0.933063	4186
			sgrS- with sgrS+ plasmid (5 minutes after IPTG)	GSM1104376	1	100			33	0.000501187	29003056	27841628	0.959955	3276	28082546	0.968262	1787.5	24586438	0.847719	4205.5	28750559	0.991294	2353	26914170	0.927977	5440.5
			sgrS- with vector (10 minutes after IPTG)	GSM1104377	1	100			32	0.000630957	32061082	30944513	0.965174	3997.5	30746557	0.958999	1898	27537545	0.858909	4595.5	31686489	0.988316	2593.5	29902028	0.932658	4810
			sgrS- with sgrS+ plasmid (10 minutes after IPTG)	GSM1104378	1	100			34	0.000398107	25193874	24018580	0.95335	2782	24154894	0.958761	1553.5	20895621	0.829393	3555.5	24903922	0.988491	2015	23195005	0.920661	5018
			sgrS- with vector (20 minutes after IPTG)	GSM1104379	1	100			33	0.000501187	29524140	28180041	0.954475	3055	28513750	0.965777	1742	24725886	0.83748	4127.5	29221166	0.989738	2340	27295145	0.924503	4485
			sgrS- with sgrS+ plasmid (20 minutes after IPTG)	GSM1104380	1	100			32	0.000630957	25891893	25000311	0.965565	2931.5	25055440	0.967694	1592.5	22316645	0.861916	3666	25619740	0.989489	2021.5	24137783	0.932253	4992
			sgrS- with vector	GSM1104381	1	100	Y		34	0.000398107	25586870	24555926	0.959708	1683.5	22662046	0.88569	1540.5	21961105	0.858296	3471	24453847	0.955719	1898	22968950	0.897685	3828.5
			sgrS- with vector	GSM1104382	2	100	Y		34	0.000398107	30553305	29596778	0.968693	2002	27681670	0.906012	1768	26839452	0.878447	4075.5	29608982	0.969093	2229.5	27972041	0.915516	4368
			sgrS- with vector	GSM1104383	3	100	Y		34	0.000398107	33020633	31640865	0.958215	2262	28725956	0.86994	1859	27797026	0.841808	4173	31477664	0.953273	2392	29235692	0.885376	5037.5
			sgrS- with sgrS+ plasmid	GSM1104384	1	100	Y		34	0.000398107	32384060	31303914	0.966646	2145	29113142	0.898996	1846	28199690	0.870789	4004	31254317	0.965114	2268.5	29482909	0.910414	4829.5
			sgrS- with sgrS+ plasmid	GSM1104385	2	100	Y		34	0.000398107	31372341	30134682	0.960549	2093	27691241	0.882664	1800.5	26813587	0.854689	4043	30024306	0.957031	2086.5	28134435	0.896791	4589
			sgrS- with sgrS+ plasmid	GSM1104386	3	100	Y		34	0.000398107	32411642	31290206	0.9654	2203.5	28817199	0.8891	1846	27920012	0.861419	4342	31236585	0.963746	2138.5	29240864	0.902172	4686.5
			WT in LB +αMG	GSM1104387	1	100	Y		35	0.000316228	25797475	22468213	0.870946	1885	19941360	0.772997	1475.5	19537483	0.757341	3464.5	22496919	0.872059	1761.5	20242719	0.784678	3802.5
			WT in LB +αMG	GSM1104388	2	100	Y		35	0.000316228	24247745	22071186	0.910237	1534	21031179	0.867346	1443	20610630	0.850002	3276	22115947	0.912083	1677	21167470	0.872967	3263
			WT in LB +αMG	GSM1104389	3	100	Y		35	0.000316228	27733019	23563948	0.849671	1742	22376637	0.806859	1605.5	21935642	0.790958	3620.5	23581411	0.850301	1800.5	22567660	0.813747	3601
			WT in LB -αMG	GSM1104390	1	100	Y		35	0.000316228	29826236	27835474	0.933255	2112.5	25294331	0.848056	1722.5	24772945	0.830576	3984.5	27843998	0.93354	1956.5	25633707	0.859435	4316
			WT in LB -αMG	GSM1104391	2	100	Y		35	0.000316228	27462841	23279269	0.847664	1677	22280447	0.811294	1599	21813237	0.794282	3861	23320086	0.849151	1794	22421586	0.816434	3562
			WT in LB -αMG	GSM1104392	3	100	Y		35	0.000316228	26203021	22932996	0.875204	1807	20485987	0.781818	1501.5	20068793	0.765896	3497	22953462	0.875985	1787.5	20765820	0.792497	3698.5
			WT in LB +αMG	GSM1104393	1	100	Y		35	0.000316228	27890821	23730170	0.850824	1839.5	21835001	0.782874	1573	21401950	0.767347	3523	23760985	0.851928	1826.5	22089979	0.792016	4108
			WT in LB +αMG	GSM1104394	2	100	Y		35	0.000316228	26812861	22631549	0.844056	1690	21884468	0.816193	1566.5	21420159	0.798876	3458	22699508	0.84659	1761.5	21984838	0.819936	3529.5
			WT in LB +αMG	GSM1104395	3	100	Y		35	0.000316228	22266341	19773649	0.888051	1417	19251711	0.86461	1326	18849634	0.846553	2866.5	19859113	0.891889	1560	19293004	0.866465	3217.5
			sgrR- in LB +αMG	GSM1104396	1	100	Y		35	0.000316228	26234673	20182322	0.7693	1586	19397387	0.73938	1475.5	19025991	0.725223	3380	20239044	0.771462	1703	19531363	0.744487	3256.5
			sgrR- in LB +αMG	GSM1104397	2	100	Y		35	0.000316228	26153371	21489458	0.821671	1560	20733505	0.792766	1508	20295832	0.776031	3536	21543871	0.823751	1742	20843798	0.796983	3237
			sgrR- in LB +αMG	GSM1104398	3	100	Y		35	0.000316228	25147546	21633685	0.86027	1573	20754235	0.825299	1488.5	20313725	0.807782	3568.5	21684060	0.862273	1683.5	20884355	0.830473	3315
			WT in defined medium with glycerol +αMG	GSM1104399	1	100	Y		35	0.000316228	30378681	29276146	0.963707	2054	27618669	0.909146	1794	27019467	0.889422	3984.5	29222504	0.961941	1976	27918814	0.919027	4400.5
			WT in defined medium with glycerol +αMG	GSM1104400	2	100	Y		35	0.000316228	18789280	12340419	0.65678	1118	11441015	0.608912	994.5	11184970	0.595285	2392	12330569	0.656256	1267.5	11589195	0.616798	2327
			WT in defined medium with glycerol +αMG	GSM1104401	3	100	Y		35	0.000316228	17033107	9492494	0.557297	981.5	8921570	0.523778	864.5	8721594	0.512038	2119	9497714	0.557603	1111.5	9016276	0.529338	2008.5
			WT in defined medium with glycerol -αMG	GSM1104402	1	100	Y		35	0.000316228	25798907	24822578	0.962156	1761.5	23418582	0.907735	1579.5	22911709	0.888088	3380	24855737	0.963441	1781	23600098	0.914771	4498
			WT in defined medium with glycerol -αMG	GSM1104403	2	100	Y		35	0.000316228	78069457	56382348	0.722208	4433	53356824	0.683453	4088.5	52135434	0.667808	10218	56431721	0.72284	4316	53883672	0.690202	10068.5
			WT in defined medium with glycerol -αMG	GSM1104404	3	100	Y		35	0.000316228	22238206	15054151	0.67695	1326	13952687	0.62742	1215.5	13634841	0.613127	2775.5	15030852	0.675902	1488.5	14129274	0.63536	3133
			sgrS- in defined medium with glycerol +αMG	GSM1104405	1	100	Y		35	0.000316228	29377151	27936287	0.950953	1917.5	26651920	0.907233	1709.5	26035170	0.886239	4212	27981951	0.952507	1917.5	26838409	0.913581	4075.5
			sgrS- in defined medium with glycerol +αMG	GSM1104406	2	100	Y		35	0.000316228	19790415	14488455	0.732095	1150.5	13992893	0.707054	1111.5	13687691	0.691632	2541.5	14555370	0.735476	1358.5	14044906	0.709682	2496
			sgrS- in defined medium with glycerol +αMG	GSM1104407	3	100	Y		35	0.000316228	19954754	14036365	0.70341	1189.5	12926940	0.647813	1098.5	12631480	0.633006	2509	14013798	0.702279	1358.5	13111582	0.657066	2808
			sgrS- in defined medium with glycerol -αMG	GSM1104408	1	100	Y		35	0.000316228	22583957	21360825	0.945841	1514.5	19792103	0.876379	1384.5	19341031	0.856406	3289	21354184	0.945547	1631.5	20015831	0.886285	3406
			sgrS- in defined medium with glycerol -αMG	GSM1104409	2	100	Y		35	0.000316228	21268787	16354510	0.768944	1280.5	15534394	0.730385	1196	15198280	0.714581	2691	16393676	0.770786	1475.5	15661585	0.736365	2782
			sgrS- in defined medium with glycerol -αMG	GSM1104410	3	100	Y		35	0.000316228	20282446	13295124	0.655499	1267.5	11927498	0.58807	1046.5	11654215	0.574596	2762.5	13267736	0.654149	1384.5	12114466	0.597288	2866.5
			WT in minimal mops glycerol medium +αMG	GSM1104411	1	100	Y		35	0.000316228	41303284	33219766	0.804289	2762.5	31092153	0.752777	2132	30409947	0.73626	5310.5	33220470	0.804306	2509	31559138	0.764083	5772
			WT in minimal mops glycerol medium +αMG	GSM1104412	2	100	Y		35	0.000316228	43455761	28457823	0.654869	3048.5	26102669	0.600672	2164.5	25532262	0.587546	5798	28456695	0.654843	2567.5	26527726	0.610454	5622.5
			WT in minimal mops glycerol medium +αMG	GSM1104413	3	100	Y		35	0.000316228	26116589	18314200	0.701248	1852.5	16834800	0.644602	1397.5	16514554	0.63234	3373.5	18302101	0.700785	1683.5	17123880	0.655671	3373.5
			WT in minimal mops glycerol medium -αMG	GSM1104414	1	100	Y		35	0.000316228	41232420	25901761	0.628189	2684.5	22430174	0.543994	2080	21843005	0.529753	5232.5	25533858	0.619267	2379	23083638	0.559842	5538
			WT in minimal mops glycerol medium -αMG	GSM1104415	2	100	Y		35	0.000316228	28703454	17468695	0.608592	1807	15678366	0.546219	1443	15299101	0.533006	3230.5	17459633	0.608276	1755	15943485	0.555455	3484
			WT in minimal mops glycerol medium -αMG	GSM1104416	3	100	Y		35	0.000316228	32533308	23000517	0.706984	2210	18874377	0.580155	1657.5	18427331	0.566414	4056	22431916	0.689506	2002	19750524	0.607086	4875
			sgrS- in minimal mops glycerol medium +αMG	GSM1104417	1	100	Y		35	0.000316228	32993388	14172786	0.429564	1865.5	12580198	0.381295	1573	12281735	0.372248	3893.5	14142260	0.428639	1937	12848610	0.38943	3646.5
			sgrS- in minimal mops glycerol medium +αMG	GSM1104418	2	100	Y		35	0.000316228	32614016	14775110	0.453029	1794	13762241	0.421973	1553.5	13523219	0.414644	4173	14765583	0.452737	1904.5	14014270	0.429701	3432
			sgrS- in minimal mops glycerol medium +αMG	GSM1104419	3	100	Y		35	0.000316228	27856240	14736937	0.529035	1709.5	13129405	0.471327	1352	12876962	0.462265	3289	14661388	0.526323	1703	13438351	0.482418	3828.5
			sgrS- in minimal mops glycerol medium -αMG	GSM1104420	1	100	Y		35	0.000316228	19811768	6503604	0.32827	1066	5881203	0.296854	903.5	5751822	0.290324	2138.5	6512862	0.328737	1274	5979744	0.301828	2067
			sgrS- in minimal mops glycerol medium -αMG	GSM1104421	2	100	Y		35	0.000316228	45870516	24969252	0.544342	2938	20593282	0.448944	2262	20151090	0.439304	5642	24445721	0.532929	2645.5	21417991	0.466923	5791.5
			sgrS- in minimal mops glycerol medium -αMG	GSM1104422	3	100	Y		35	0.000316228	38190235	10699157	0.280154	1950	9084758	0.237882	1683.5	8894252	0.232893	4179.5	10586181	0.277196	2216.5	9360532	0.245103	4550
			WT in minimal mops glycerol medium +2DG	GSM1104423	1	100	Y		35	0.000316228	43739917	39132150	0.894655	3562	33229356	0.759703	2216.5	32330195	0.739146	5980	38715568	0.885131	2873	34217307	0.78229	7254
			WT in minimal mops glycerol medium +2DG	GSM1104424	2	100	Y		35	0.000316228	31866797	29377233	0.921876	2197	27243169	0.854908	1768	26623634	0.835466	4628	29413128	0.923002	2171	27649964	0.867673	6818.5
			WT in minimal mops glycerol medium +2DG	GSM1104425	3	100	Y		35	0.000316228	35517710	31376427	0.883402	2619.5	28352098	0.798252	1891.5	27655954	0.778653	5486	31314279	0.881653	2314	28916396	0.81414	7371
			WT in minimal mops glycerol medium -2DG	GSM1104426	1	100	Y		35	0.000316228	34085732	30049601	0.881589	2697.5	26934931	0.790211	1839.5	26295420	0.771449	4771	29962237	0.879026	2216.5	27510718	0.807104	6753.5
			WT in minimal mops glycerol medium -2DG	GSM1104427	2	100	Y		35	0.000316228	32646666	27282968	0.835705	2333.5	24634551	0.754581	1787.5	24054706	0.73682	4459	27229457	0.834065	2099.5	25126277	0.769643	4764.5
			WT in minimal mops glycerol medium -2DG	GSM1104428	3	100	Y		35	0.000316228	32765674	28959621	0.88384	2346.5	25869856	0.789541	1794	25267422	0.771155	4400.5	28867382	0.881025	2281.5	26507402	0.808999	4790.5
SUMMARY											2134636656	1669777223	0.78223	69.9409	1536892544	0.719979	50.8152	1481592649	0.694073	122.994	1652259575	0.774024	62.2797	1546431896	0.724447	135.284

## Sheet: Table S8
Table S8: Summary of results from Rockhopper's analyses of RNA-seq data from five bacteria.
Columns 3 and 4 indicate the number of 5' UTRs and 3' UTRs, respectively, identified by Rockhopper based on RNA-seq data.
Columns 5 and 6 indicate the number of novel transcripts not antisense to any annotated genes and the number of novel transcripts antisense to annotated genes, respectively, identified by Rockhopper based on the RNA-seq data.
Column 7 indicates the number of differentially expressed genes and column 8 indicates the number of multi-gene operons identified by Rockhopper based on the RNA-seq data.
Genome	Number of Experimental Conditions	5' UTRs	3' UTRs	Novel Transcripts (not anti-sense)	Novel Transcripts (antisense)	Differentially Expressed Genes	Multi-Gene Operons
Xenorhabdus nematophila ATCC 19061	2	304	240	589	198	117	855
Neisseria gonorrhoeae F62	2	504	232	162	20	110	410
Streptococcus pyogenes MGAS2221	2	81	42	227	50	32	412
Salmonella enterica subsp. enterica serovar Typhimurium str. LT2	4	606	443	6	N/A	510	868
Escherichia coli str. K-12 substr. MG1655	16	2330	1786	107	306	1827	838
